# Supplementary material for: Neurodegeneration of White and Gray Matter in the Hippocampus with FXTAS
Source: Int J Mol Sci. 2023 Dec 8;24(24):17266. doi: 10.3390/ijms242417266 (PMC10743470; doi:10.3390/ijms242417266)
Supplement: Supplementary file 1 [file ijms-24-17266-s001.zip]

Archive with 1 entries (1 files):
- ijms-2662019-supplementary.pdf
